# Supplementary material for: First records of the genus Pelionella Kaydan, 2015 in East Asia, with description of a new species (Hemiptera, Coccomorpha, Pseudococcidae)
Source: Zookeys. 2018 Feb 19;(738):47–58. doi: 10.3897/zookeys.738.13277 (PMC5904391; doi:10.3897/zookeys.738.13277)
Supplement: XML Treatment for Pelionella [file zookeys.738.13277-treatment1.xml]

<!DOCTYPE tp:taxon-treatment
  PUBLIC "-//TaxonX//DTD Taxonomic Treatment Publishing DTD v0 20100105//EN" "tax-treatment-NSO.dtd">
<tp:taxon-treatment xmlns:tp="http://www.plazi.org/taxpub"><tp:treatment-meta><kwd-group><label>Taxon classification</label><kwd><named-content xmlns:xlink="http://www.w3.org/1999/xlink" content-type="kingdom">Animalia</named-content></kwd><kwd><named-content xmlns:xlink="http://www.w3.org/1999/xlink" content-type="order">Hemiptera</named-content></kwd><kwd><named-content xmlns:xlink="http://www.w3.org/1999/xlink" content-type="family">Pseudococcidae</named-content></kwd></kwd-group><mixed-citation publication-type="journal"><person-group><name><surname>Tanaka</surname><given-names>Hirotaka</given-names></name></person-group><article-title>First records of the genus <italic><tp:taxon-name><tp:taxon-name-part taxon-name-part-type="genus" reg="Pelionella">Pelionella</tp:taxon-name-part></tp:taxon-name></italic> Kaydan, 2015 in East Asia, with description of a new species (<tp:taxon-name><tp:taxon-name-part taxon-name-part-type="order">Hemiptera</tp:taxon-name-part></tp:taxon-name>, <tp:taxon-name><tp:taxon-name-part taxon-name-part-type="above-genus">Coccomorpha</tp:taxon-name-part></tp:taxon-name>, <tp:taxon-name><tp:taxon-name-part taxon-name-part-type="family">Pseudococcidae</tp:taxon-name-part></tp:taxon-name>)</article-title><source>Zookeys</source><day>19</day><month>2</month><year>2018</year><volume>2018</volume><issue>738</issue><fpage>47</fpage><lpage>58</lpage><pub-id pub-id-type="doi">10.3897/zookeys.738.13277</pub-id></mixed-citation></tp:treatment-meta><tp:nomenclature><label>Genus</label><tp:taxon-name>
            <tp:taxon-name-part taxon-name-part-type="genus" reg="Pelionella">Pelionella</tp:taxon-name-part>
          </tp:taxon-name><tp:taxon-authority>Kaydan, 2015</tp:taxon-authority><tp:nomenclature-citation-list><tp:nomenclature-citation><tp:taxon-name>
                <tp:taxon-name-part taxon-name-part-type="genus" reg="Pelionella">Pelionella</tp:taxon-name-part>
              </tp:taxon-name><comment>Kaydan, 2015: 226.</comment></tp:nomenclature-citation><tp:nomenclature-citation><tp:taxon-name>
                <tp:taxon-name-part taxon-name-part-type="genus" reg="Pelionella">Pelionella</tp:taxon-name-part></tp:taxon-name><comment>; Danzig &amp; Gavrilov-Zimin, 2014: 449 (Unavailable name).</comment></tp:nomenclature-citation></tp:nomenclature-citation-list></tp:nomenclature><tp:treatment-sec sec-type="type species" id="SECID0ELIAC"><title>Type species.</title><p>
            <italic><tp:taxon-name><tp:taxon-name-part taxon-name-part-type="genus" reg="Peliococcus">Peliococcus</tp:taxon-name-part> <tp:taxon-name-part taxon-name-part-type="species" reg="manifectus">manifectus</tp:taxon-name-part></tp:taxon-name></italic> Borchsenius, 1949: 245.</p></tp:treatment-sec></tp:taxon-treatment>
