# Supplementary material for: First records of the genus Pelionella Kaydan, 2015 in East Asia, with description of a new species (Hemiptera, Coccomorpha, Pseudococcidae)
Source: Zookeys. 2018 Feb 19;(738):47–58. doi: 10.3897/zookeys.738.13277 (PMC5904391; doi:10.3897/zookeys.738.13277)
Supplement: XML Treatment for Pelionella manifecta [file zookeys.738.13277-treatment2.xml]

<!DOCTYPE tp:taxon-treatment
  PUBLIC "-//TaxonX//DTD Taxonomic Treatment Publishing DTD v0 20100105//EN" "tax-treatment-NSO.dtd">
<tp:taxon-treatment xmlns:tp="http://www.plazi.org/taxpub"><tp:treatment-meta><kwd-group><label>Taxon classification</label><kwd><named-content xmlns:xlink="http://www.w3.org/1999/xlink" content-type="kingdom">Animalia</named-content></kwd><kwd><named-content xmlns:xlink="http://www.w3.org/1999/xlink" content-type="order">Hemiptera</named-content></kwd><kwd><named-content xmlns:xlink="http://www.w3.org/1999/xlink" content-type="family">Pseudococcidae</named-content></kwd></kwd-group><mixed-citation publication-type="journal"><person-group><name><surname>Tanaka</surname><given-names>Hirotaka</given-names></name></person-group><article-title>First records of the genus <italic><tp:taxon-name><tp:taxon-name-part taxon-name-part-type="genus" reg="Pelionella">Pelionella</tp:taxon-name-part></tp:taxon-name></italic> Kaydan, 2015 in East Asia, with description of a new species (<tp:taxon-name><tp:taxon-name-part taxon-name-part-type="order">Hemiptera</tp:taxon-name-part></tp:taxon-name>, <tp:taxon-name><tp:taxon-name-part taxon-name-part-type="above-genus">Coccomorpha</tp:taxon-name-part></tp:taxon-name>, <tp:taxon-name><tp:taxon-name-part taxon-name-part-type="family">Pseudococcidae</tp:taxon-name-part></tp:taxon-name>)</article-title><source>Zookeys</source><day>19</day><month>2</month><year>2018</year><volume>2018</volume><issue>738</issue><fpage>47</fpage><lpage>58</lpage><pub-id pub-id-type="doi">10.3897/zookeys.738.13277</pub-id></mixed-citation></tp:treatment-meta><tp:nomenclature><tp:taxon-name>
            <tp:taxon-name-part taxon-name-part-type="genus" reg="Pelionella">Pelionella</tp:taxon-name-part>
            <tp:taxon-name-part taxon-name-part-type="species" reg="manifecta">manifecta</tp:taxon-name-part>
          </tp:taxon-name><tp:taxon-authority>(Borchsenius, 1949)</tp:taxon-authority><xref ref-type="fig" rid="F1">Figure 1</xref><tp:nomenclature-citation-list><tp:nomenclature-citation><tp:taxon-name>
                <tp:taxon-name-part taxon-name-part-type="genus" reg="Peliococcus">Peliococcus</tp:taxon-name-part> <tp:taxon-name-part taxon-name-part-type="species" reg="manifectus">manifectus</tp:taxon-name-part></tp:taxon-name><comment>Borchsenius, 1949: 245: Danzig, 2001: 125.</comment></tp:nomenclature-citation><tp:nomenclature-citation><tp:taxon-name>
                <tp:taxon-name-part taxon-name-part-type="genus" reg="Peliococcus">Peliococcus</tp:taxon-name-part> <tp:taxon-name-part taxon-name-part-type="species" reg="albertaccius">albertaccius</tp:taxon-name-part></tp:taxon-name><comment>Goux, 1990: 83.</comment></tp:nomenclature-citation><tp:nomenclature-citation><tp:taxon-name>
                <tp:taxon-name-part taxon-name-part-type="genus" reg="Pelionella">Pelionella</tp:taxon-name-part> <tp:taxon-name-part taxon-name-part-type="species" reg="manifecta">manifecta</tp:taxon-name-part></tp:taxon-name><comment>(Borchsenius, 1949); <xref ref-type="bibr" rid="B7">Danzig and Gavrilov-Zimin 2014</xref>: 457 (as an unavailable name); <xref ref-type="bibr" rid="B13">Kaydan 2015</xref>: 234.</comment></tp:nomenclature-citation></tp:nomenclature-citation-list></tp:nomenclature><tp:treatment-sec sec-type="material" id="SECID0ETLAC"><title>Material studied.</title><p>All three adult females from Japan collected on <tp:taxon-name><tp:taxon-name-part taxon-name-part-type="genus" reg="Artemisia">Artemisia</tp:taxon-name-part> <tp:taxon-name-part taxon-name-part-type="species" reg="indica">indica</tp:taxon-name-part> <tp:taxon-name-part taxon-name-part-type="authority">Willd.</tp:taxon-name-part> <tp:taxon-name-part taxon-name-part-type="infraspecific-rank">var.</tp:taxon-name-part> <tp:taxon-name-part taxon-name-part-type="variety" reg="maximowiczii">maximowiczii</tp:taxon-name-part></tp:taxon-name> (Nakai) H. Hara (<tp:taxon-name><tp:taxon-name-part taxon-name-part-type="family">Asteraceae</tp:taxon-name-part></tp:taxon-name>). Osaka-pref., Sennan City, Kansai International Airport, on: 1 adult female, 7.X.2014, coll. I. Takahashi; 1 adult female, 12.X.2014, coll. K. Fujimoto. Hyogo-pref., Kobe City, Chuo-ku, Minato-jima, Naka-machi: 1 adult female, 8.XI.2014, coll. J. Imai (<named-content xmlns:xlink="http://www.w3.org/1999/xlink" content-type="dwc:institutional_code" xlink:type="simple">NSMT</named-content>-I-Ho 00082).</p></tp:treatment-sec><tp:treatment-sec sec-type="description" id="SECID0EXMAC"><title>Description.</title><p>
            <bold>Slide-mounted specimens of Japanese populations, n = 3.</bold> <italic>Adult female.</italic> Body elongate oval, 1.7–3.1 mm long, 0.9–1.8 mm wide. Eyes on margins, each 31–44 μm in diameter. Antenna 9-segmented, 393–444 μm long; apical segment 58–60 μm long, 22–25 μm wide; with two apical setae each 36–45 μm long, and three fleshy setae 18–30 μm long. Labium 95–110 μm long, 80–88 μm wide. Circulus oval, 95–100 μm wide, situated just anterior to fold between abdominal segments III and IV. Legs well developed; hind legs: coxa 120–140 μm long; trochanter + femur 248–282 μm long; tibia + tarsus 285–306 μm long; claw 30–32 μm long; translucent pores absent. Ratio of lengths of tibia + tarsus to trochanter + femur 1.05–1.18:1; ratio of lengths of tibia to tarsus 2.0–2.41:1; ratio of length of trochanter + femur to greatest width of femur 3.22–4.10:1. Tarsal digitules hair-like, each 23–30 μm long. Claw digitules knobbed, each 25–29 μm long. Claw with well-developed denticle on plantar surface. Anterior ostioles each with a total for both lips of 15–25 trilocular pores and 2–5 setae; posterior ostioles each with a total for both lips of 24–37 trilocular pores and 4–7 setae. Anal ring 73–108 μm wide, bearing 6 setae, each seta 127–190 μm long.</p><p>
            <italic>Dorsum.</italic> Setae spine-like, each 5–15 μm long. Cerarii on margin somewhat prominent, slightly sclerotized, numbering 18 pairs; anal lobe cerarii each with 1–2 slender enlarged setae, each 10–22 μm long, and one or two spine-like auxiliary setae; other cerarii mostly each with two enlarged setae and several trilocular pores. Clusters of multilocular pores with double rings present on head and thorax and on abdominal segments as follows: I 9–12, II 12, III 14–15, IV 16–19, V 18–22, VI 10–15, VII 9–11, VIII 0; each cluster containing 1–7 (usually 2-3) multilocular pores with double rings, each pore 6.0–7.1 μm in diameter; a small oral-collar tubular duct, 0.5–1.8 μm wide; 1–5 large oral-collar tubular ducts, each 2.4–3.4 μm wide; and 1–3 minute discoidal pores, each 1.1–1.3 μm in diameter. Trilocular pores, each 3.2–3.9 μm in diameter, scattered throughout. Minute discoidal pores mainly restricted to within clusters.</p><p>
            <italic>Venter.</italic> Setae of two types: (i) slender hair-like setae, each 10–142 μm long, longest setae situated medially on head; and (ii) spine-like setae in submarginal areas, each 4–12 μm long. Apical setae of anal lobes 198–228 μm long. Multilocular disc pores with single ring, each 5.0–6.8 μm in diameter, present in 15–25 clusters on medial areas of abdominal segments III and IV; each cluster containing 1–5 (usually 2–3) multilocular disc pores surrounding a small oral-collar tubular duct; similar multilocular disc pores present also in single rows on other abdominal segments, as follows: V 7–8, VI 43–47, VII 62–69, VIII + IX 38–46. Multilocular pores with double rings, each 6.6–7.9 μm in diameter, restricted to submarginal areas of head, thorax, and abdomen, usually not arranged in clusters. Quinquelocular pores, each 3.2–5.6 μm in diameter, scattered medially on head, thorax, and medial area of abdominal segments. Trilocular pores, each 2.6–3.2 μm in diameter, scattered throughout. Minute discoidal pores, each 0.8–1.3 μm in diameter, few. Oral-collar tubular ducts of two sizes: small ducts restricted to within clusters; and large-sized ducts, each 2.1–2.9 μm wide, present on body margin and in single rows across posterior abdominal segments; also a few on head, thorax and abdominal segments II and III.</p><fig id="F1" position="float" orientation="portrait"><label>Figure 1.</label><caption><p>
                <italic><tp:taxon-name><tp:taxon-name-part taxon-name-part-type="genus" reg="Pelionella">Pelionella</tp:taxon-name-part> <tp:taxon-name-part taxon-name-part-type="species" reg="manifecta">manifecta</tp:taxon-name-part></tp:taxon-name></italic> (Borchsenius, 1949) collected in Japan. Adult female. Abbreviations: <bold>ALC</bold>, anal lobe cerarius <bold>ANT</bold> antenna <bold>DC</bold> dorsal cluster <bold>DS</bold> dorsal setae <bold>DMP</bold> Multilocular pore with double rings <bold>LG</bold> leg <bold>MP</bold> multilocular pore <bold>OCD</bold> oral-collar tubular ducts <bold>PC</bold> Penultimate cerarius <bold>QP</bold> quinquelocular pore <bold>TP</bold> trilocular pore <bold>VC</bold> ventral cluster. Scale bars: 200 µm (<bold>ANT, LG</bold>); 50 µm (<bold>ALC, PC</bold>); 10 µm for the others.</p></caption><graphic xmlns:xlink="http://www.w3.org/1999/xlink" xlink:href="zookeys-738-047-g001.jpg" position="float" orientation="portrait" xlink:type="simple" id="oo_186709.jpg"/></fig></tp:treatment-sec><tp:treatment-sec sec-type="distribution" id="SECID0E4OAC"><title>Distribution.</title><p>Armenia, Azerbaijan, Corsica, France, Italy, Kazakhstan, Russia (Krasnodar Territory), Sardinia, Sweden, Turkey (<xref ref-type="bibr" rid="B13">Kaydan 2015</xref>), and Japan.</p></tp:treatment-sec><tp:treatment-sec sec-type="discussion" id="SECID0EHPAC"><title>Discussion.</title><p>The Japanese specimens of <italic><tp:taxon-name><tp:taxon-name-part taxon-name-part-type="genus" reg="Pelionella">Pelionella</tp:taxon-name-part> <tp:taxon-name-part taxon-name-part-type="species" reg="manifecta">manifecta</tp:taxon-name-part></tp:taxon-name></italic> described here differ slightly from the Azerbaijani and French material described by <xref ref-type="bibr" rid="B13">Kaydan (2015)</xref> in having many more multilocular disc pores on the venter of the abdominal segments, much smaller tubular ducts and pores (Table <xref ref-type="table" rid="T1">1</xref>) and in lacking the large oral-collar tubular ducts associated with multilocular pore clusters on venter of abdominal segments III and IV. However, these morphological differences are herein tentatively regarded as intraspecific variation, because the number of tubular ducts and multilocular pores is known to vary greatly in some mealybug species (<xref ref-type="bibr" rid="B4">Cox 1983</xref>; <xref ref-type="bibr" rid="B3">Charles et al. 2000</xref>; <xref ref-type="bibr" rid="B5">Chatzidimitriou et al. 2016</xref>), considerable geographical morphological variation within <italic><tp:taxon-name><tp:taxon-name-part taxon-name-part-type="genus" reg="Pelionella">P.</tp:taxon-name-part> <tp:taxon-name-part taxon-name-part-type="species" reg="manifecta">manifecta</tp:taxon-name-part></tp:taxon-name></italic> has been also recorded (<xref ref-type="bibr" rid="B13">Kaydan 2015</xref>), and hitherto, the morphological variation of <italic><tp:taxon-name><tp:taxon-name-part taxon-name-part-type="genus" reg="Pelionella">P.</tp:taxon-name-part> <tp:taxon-name-part taxon-name-part-type="species" reg="manifecta">manifecta</tp:taxon-name-part></tp:taxon-name></italic> and taxonomic significances of the ducts’ and pores’ sizes have not been sufficiently studied. This description of the Japanese population may be useful for understanding phenotypic variation in the species. Future molecular studies may help elucidate the extent of variation in <italic><tp:taxon-name><tp:taxon-name-part taxon-name-part-type="genus" reg="Pelionella">P.</tp:taxon-name-part> <tp:taxon-name-part taxon-name-part-type="species" reg="manifecta">manifecta</tp:taxon-name-part></tp:taxon-name></italic>.</p><p>In Japan, this species was collected from Kansai International Airport, one of the largest airports in the country, and from the large sea-port island of Kobe City (Minato-jima), both of which are centres of international trade. Furthermore, the species has not hitherto been recorded further east than Kazakhstan. This suggests that the species <!--PageBreak--><!--PageBreak-->might not be truly endemic to Japan, but be a recent introduction. Studies of the detailed distribution of the species in Japan, and the current condition of the species at the sites where it was collected originally, may be important from both biological and plant-quarantine perspectives.</p><table-wrap id="T1" position="float" orientation="portrait"><label>Table 1.</label><caption><p> Comparisons of morphometric data between adult females of Japanese and Western Eurasian populations of <italic><tp:taxon-name><tp:taxon-name-part taxon-name-part-type="genus" reg="Pelionella">Pelionella</tp:taxon-name-part> <tp:taxon-name-part taxon-name-part-type="species" reg="manifecta">manifecta</tp:taxon-name-part></tp:taxon-name></italic>.</p></caption><table id="TID0EQLAC" rules="all"><tbody><tr><th rowspan="1" colspan="1">
                    <bold>Morphological features</bold>
                        </th><th rowspan="1" colspan="1">
                    <bold>Measurements of Japanese specimens (n = 3)</bold>
                        </th><th rowspan="1" colspan="1">
                    <bold>Measurements of Azerbaijani and French specimens (from Kaydan, 2015) (n = 5)</bold>
                        </th></tr><tr><td rowspan="1" colspan="3">
                    <bold>General morphological features</bold>
                        </td></tr><tr><td rowspan="1" colspan="1">Length of body</td><td rowspan="1" colspan="1">1.7–3.1 mm</td><td rowspan="1" colspan="1">1.36–1.88 mm</td></tr><tr><td rowspan="1" colspan="1">Width of body</td><td rowspan="1" colspan="1">0.9–1.8 mm</td><td rowspan="1" colspan="1">0.86–1.10 mm</td></tr><tr><td rowspan="1" colspan="1">Width of eyes</td><td rowspan="1" colspan="1">31–44 µm</td><td rowspan="1" colspan="1">47.5–60.0 µm</td></tr><tr><td rowspan="1" colspan="1">Lendth of antenna (total)</td><td rowspan="1" colspan="1">393–444 µm</td><td rowspan="1" colspan="1">410–425 µm</td></tr><tr><td rowspan="1" colspan="1">Length of antenna’s apical segment</td><td rowspan="1" colspan="1">58–60 µm</td><td rowspan="1" colspan="1">60 µm</td></tr><tr><td rowspan="1" colspan="1">Width of antenna’s apical segment</td><td rowspan="1" colspan="1">22–25 µm</td><td rowspan="1" colspan="1">20–28 µm</td></tr><tr><td rowspan="1" colspan="1">Length of antenna’s apical setae</td><td rowspan="1" colspan="1">36–45 µm</td><td rowspan="1" colspan="1">27–45 µm</td></tr><tr><td rowspan="1" colspan="1">Length of fleshly setae on antenna’s apical segment</td><td rowspan="1" colspan="1">18–30 µm</td><td rowspan="1" colspan="1">25–33 µm</td></tr><tr><td rowspan="1" colspan="1">Length of labium</td><td rowspan="1" colspan="1">95–110 µm</td><td rowspan="1" colspan="1">135–140 µm</td></tr><tr><td rowspan="1" colspan="1">Width of labium</td><td rowspan="1" colspan="1">80–88 µm</td><td rowspan="1" colspan="1">95 µm</td></tr><tr><td rowspan="1" colspan="1">Width of circulus</td><td rowspan="1" colspan="1">95–100 µm</td><td rowspan="1" colspan="1">65–85 µm</td></tr><tr><td rowspan="1" colspan="1">Length of hind coxa</td><td rowspan="1" colspan="1">120–140 µm</td><td rowspan="1" colspan="1">155–175 µm</td></tr><tr><td rowspan="1" colspan="1">Length of hind trochanter and femur</td><td rowspan="1" colspan="1">248–282 µm</td><td rowspan="1" colspan="1">240–260 µm</td></tr><tr><td rowspan="1" colspan="1">Length of hing tibia and tarsus</td><td rowspan="1" colspan="1">285–306 µm</td><td rowspan="1" colspan="1">260–280 µm</td></tr><tr><td rowspan="1" colspan="1">Length of hind claw</td><td rowspan="1" colspan="1">30–32 µm</td><td rowspan="1" colspan="1">25–30 µm</td></tr><tr><td rowspan="1" colspan="1">Ratio of lengths of hind tibia + tarsus to hind trochanter + femur</td><td rowspan="1" colspan="1">1.05–1.18:1</td><td rowspan="1" colspan="1">1.07–1.23:1</td></tr><tr><td rowspan="1" colspan="1">Ratio of lengths of hind tibia to hind tarsus</td><td rowspan="1" colspan="1">2.0–2.41:1</td><td rowspan="1" colspan="1">2.16–2.41:1</td></tr><tr><td rowspan="1" colspan="1">Ratio of length of hind trochanter + femur to greatest width of hind femur</td><td rowspan="1" colspan="1">3.22–4.10:1</td><td rowspan="1" colspan="1">3.42–4.0:1</td></tr><tr><td rowspan="1" colspan="1">Length of hind tarsal digitules</td><td rowspan="1" colspan="1">23–30 µm</td><td rowspan="1" colspan="1">20–23 µm</td></tr><tr><td rowspan="1" colspan="1">Length of hind claw digitules</td><td rowspan="1" colspan="1">25–29 µm</td><td rowspan="1" colspan="1">20–25 µm</td></tr><tr><td rowspan="1" colspan="3">
                    <bold>Morphological features on Dorsum</bold>
                        </td></tr><tr><td rowspan="1" colspan="1">The number of triolocular pores on anterior ostiole</td><td rowspan="1" colspan="1">15–25</td><td rowspan="1" colspan="1">21–30</td></tr><tr><td rowspan="1" colspan="1">The number of setae on anterior ostiole</td><td rowspan="1" colspan="1">2–5</td><td rowspan="1" colspan="1">2–4</td></tr><tr><td rowspan="1" colspan="1">The number of triolocular pores on posterior ostiole</td><td rowspan="1" colspan="1">24–37</td><td rowspan="1" colspan="1">32–40</td></tr><tr><td rowspan="1" colspan="1">The number of setae on posterior ostiole</td><td rowspan="1" colspan="1">4–7</td><td rowspan="1" colspan="1">2–4</td></tr><tr><td rowspan="1" colspan="1">Width of anal ring</td><td rowspan="1" colspan="1">73–108 µm</td><td rowspan="1" colspan="1">85–110 µm</td></tr><tr><td rowspan="1" colspan="1">Lenth of anal ring setae</td><td rowspan="1" colspan="1">127–190 µm</td><td rowspan="1" colspan="1">115–145 µm</td></tr><tr><td rowspan="1" colspan="1">Length of anal lobe cerarian setae</td><td rowspan="1" colspan="1">10–22 µm</td><td rowspan="1" colspan="1">17–23 µm</td></tr><tr><td rowspan="1" colspan="1">The number of auxiliary setae on anal lobes</td><td rowspan="1" colspan="1">1–2</td><td rowspan="1" colspan="1">3–4</td></tr><tr><td rowspan="1" colspan="1">Length of dorsal setae</td><td rowspan="1" colspan="1">5–15 µm</td><td rowspan="1" colspan="1">7.5–15 µm</td></tr><tr><td rowspan="1" colspan="1">The number of multilocular pore with double rings in clusters</td><td rowspan="1" colspan="1">1–7</td><td rowspan="1" colspan="1">2–6</td></tr><tr><td rowspan="1" colspan="1">Width of multilocular pores with double rings in clusters</td><td rowspan="1" colspan="1">6.0–7.1 µm</td><td rowspan="1" colspan="1">7.5–10.0 µm</td></tr><tr><td rowspan="1" colspan="1">Width of small oral collar tubular ducts in clusters</td><td rowspan="1" colspan="1">0.5–1.8 µm</td><td rowspan="1" colspan="1">3.0–4.0 µm</td></tr><tr><td rowspan="1" colspan="1">Width of large oral collar tubular ducts in clusters</td><td rowspan="1" colspan="1">2.4–3.4 µm</td><td rowspan="1" colspan="1">4.0–5.0 µm</td></tr><tr><td rowspan="1" colspan="1">The number of minute discoidal pores in clusters</td><td rowspan="1" colspan="1">1–3</td><td rowspan="1" colspan="1">1–4</td></tr><tr><td rowspan="1" colspan="1">Width of minute discoidal pores in clusters</td><td rowspan="1" colspan="1">1.1–1.3 µm</td><td rowspan="1" colspan="1">2 µm</td></tr><tr><td rowspan="1" colspan="1">The number of dorsal clusters in abdominal segment I.</td><td rowspan="1" colspan="1">9–12</td><td rowspan="1" colspan="1">9–11</td></tr><tr><td rowspan="1" colspan="1">The number of dorsal clusters in abdominal segment II.</td><td rowspan="1" colspan="1">12</td><td rowspan="1" colspan="1">10</td></tr><tr><td rowspan="1" colspan="1">The number of dorsal clusters in abdominal segment III.</td><td rowspan="1" colspan="1">14–15</td><td rowspan="1" colspan="1">11–13</td></tr><tr><td rowspan="1" colspan="1">The number of dorsal clusters in abdominal segment IV.</td><td rowspan="1" colspan="1">16–19</td><td rowspan="1" colspan="1">11–15</td></tr><tr><td rowspan="1" colspan="1">The number of dorsal clusters in abdominal segment V.</td><td rowspan="1" colspan="1">18–22</td><td rowspan="1" colspan="1">12</td></tr><tr><td rowspan="1" colspan="1">The number of dorsal clusters in abdominal segment VI.</td><td rowspan="1" colspan="1">10–15</td><td rowspan="1" colspan="1">8–11</td></tr><tr><td rowspan="1" colspan="1">The number of dorsal clusters in abdominal segment VII.</td><td rowspan="1" colspan="1">9–11</td><td rowspan="1" colspan="1">10–14</td></tr><tr><td rowspan="1" colspan="1">Width of triolocular pores</td><td rowspan="1" colspan="1">3.2–3.9 µm</td><td rowspan="1" colspan="1">3–5 µm</td></tr><tr><td rowspan="1" colspan="1">
                    <bold>Morphological features on Venter</bold>
                        </td><td rowspan="1" colspan="1"/><td rowspan="1" colspan="1"/></tr><tr><td rowspan="1" colspan="1">Length of slender hair-like setae</td><td rowspan="1" colspan="1">10–142 µm</td><td rowspan="1" colspan="1">15–88 µm</td></tr><tr><td rowspan="1" colspan="1">Length of spine-like setae</td><td rowspan="1" colspan="1">4–12 µm</td><td rowspan="1" colspan="1">10.0–12.5 µm</td></tr><tr><td rowspan="1" colspan="1">Length of apical setae on anal lobes</td><td rowspan="1" colspan="1">198–228 µm</td><td rowspan="1" colspan="1">145–185 µm</td></tr><tr><td rowspan="1" colspan="1">Width of multilocular pores with double rings</td><td rowspan="1" colspan="1">6.6–7.9 µm</td><td rowspan="1" colspan="1">7.5–10.0 µm</td></tr><tr><td rowspan="1" colspan="1">Witdth of multilociular pores with single ring</td><td rowspan="1" colspan="1">5.0–6.8 µm</td><td rowspan="1" colspan="1">7.5–10.0 µm</td></tr><tr><td rowspan="1" colspan="1">The number of clusters on abdominal segments III-IV</td><td rowspan="1" colspan="1">15–25</td><td rowspan="1" colspan="1">10–14</td></tr><tr><td rowspan="1" colspan="1">The number of multilocular pores on abdominal segment V.</td><td rowspan="1" colspan="1">7–8</td><td rowspan="1" colspan="1">2–3</td></tr><tr><td rowspan="1" colspan="1">The number of multilocular pores on abdominal segment VI.</td><td rowspan="1" colspan="1">43–47</td><td rowspan="1" colspan="1">14–18</td></tr><tr><td rowspan="1" colspan="1">The number of multilocular pores on abdominal segment VII.</td><td rowspan="1" colspan="1">62–69</td><td rowspan="1" colspan="1">34–40</td></tr><tr><td rowspan="1" colspan="1">The number of multilocular pores on abdominal segments VIII+IX.</td><td rowspan="1" colspan="1">38–46</td><td rowspan="1" colspan="1">20–23</td></tr><tr><td rowspan="1" colspan="1">Width of quinquelocular pores</td><td rowspan="1" colspan="1">3.2–5.6 µm</td><td rowspan="1" colspan="1">5.0–7.5 µm</td></tr><tr><td rowspan="1" colspan="1">Width of triolocular pores</td><td rowspan="1" colspan="1">2.6–3.2 µm</td><td rowspan="1" colspan="1">2–3 µm</td></tr><tr><td rowspan="1" colspan="1">Width of minute discoidal pores</td><td rowspan="1" colspan="1">0.8–1.3 µm</td><td rowspan="1" colspan="1">2 µm</td></tr></tbody></table></table-wrap></tp:treatment-sec><ref-list><ref id="B7"><mixed-citation xmlns:xlink="http://www.w3.org/1999/xlink" xlink:type="simple">
          <person-group><name name-style="western"><surname>Danzig</surname><given-names>EM</given-names></name><name name-style="western"><surname>Gavrilov-Zimin</surname><given-names>IA</given-names></name></person-group> (<year>2014</year>) <source>Palaearctic mealybugs (<tp:taxon-name><tp:taxon-name-part taxon-name-part-type="suborder">Homoptera</tp:taxon-name-part></tp:taxon-name>: <tp:taxon-name><tp:taxon-name-part taxon-name-part-type="infraorder">Coccinea</tp:taxon-name-part></tp:taxon-name>: <tp:taxon-name><tp:taxon-name-part taxon-name-part-type="family">Pseudococcidae</tp:taxon-name-part></tp:taxon-name>), Part 1: Subfamily <tp:taxon-name><tp:taxon-name-part taxon-name-part-type="subfamily">Phenacoccinae</tp:taxon-name-part></tp:taxon-name>.</source> <publisher-name>Russian Academy of Sciences</publisher-name>, <publisher-loc>Zoological Institute, St. Petersburg</publisher-loc>, <size units="page">678 pp</size>.</mixed-citation></ref><ref id="B13"><mixed-citation xmlns:xlink="http://www.w3.org/1999/xlink" xlink:type="simple">
          <person-group><name name-style="western"><surname>Kaydan</surname><given-names>MB</given-names></name></person-group> (<year>2015</year>) <article-title>A systematic study of <italic><tp:taxon-name><tp:taxon-name-part taxon-name-part-type="genus">Peliococcus</tp:taxon-name-part></tp:taxon-name></italic> Borchsenius (<tp:taxon-name><tp:taxon-name-part taxon-name-part-type="order">Hemiptera</tp:taxon-name-part></tp:taxon-name>: <tp:taxon-name><tp:taxon-name-part taxon-name-part-type="superfamily">Coccoidea</tp:taxon-name-part></tp:taxon-name>: <tp:taxon-name><tp:taxon-name-part taxon-name-part-type="family">Pseudococcidae</tp:taxon-name-part></tp:taxon-name>), with descriptions of a new Palaearctic genus and four new species from Turkey.</article-title> <source>Zootaxa</source> <volume>3920</volume>(<issue>2</issue>): <fpage>201</fpage>–<lpage>248</lpage>. <ext-link xlink:type="simple" ext-link-type="doi" xlink:href="10.11646/zootaxa.3920.2.1">https://doi.org/10.11646/zootaxa.3920.2.1</ext-link></mixed-citation></ref><ref id="B4"><mixed-citation xmlns:xlink="http://www.w3.org/1999/xlink" xlink:type="simple">
          <person-group><name name-style="western"><surname>Cox</surname><given-names>JM</given-names></name></person-group> (<year>1983</year>) <article-title>An experimental study of morphological variation in mealybugs (<tp:taxon-name><tp:taxon-name-part taxon-name-part-type="suborder">Homoptera</tp:taxon-name-part></tp:taxon-name>: <tp:taxon-name><tp:taxon-name-part taxon-name-part-type="superfamily">Coccoidea</tp:taxon-name-part></tp:taxon-name>: <tp:taxon-name><tp:taxon-name-part taxon-name-part-type="family">Pseudococcidae</tp:taxon-name-part></tp:taxon-name>).</article-title> <source>Systematic Entomology</source> <volume>8</volume>: <fpage>361</fpage>–<lpage>382</lpage>. <ext-link xlink:type="simple" ext-link-type="doi" xlink:href="10.1111/j.1365-3113.1983.tb00489.x">https://doi.org/10.1111/j.1365-3113.1983.tb00489.x</ext-link></mixed-citation></ref><ref id="B3"><mixed-citation xmlns:xlink="http://www.w3.org/1999/xlink" xlink:type="simple">
          <person-group><name name-style="western"><surname>Charles</surname><given-names>JG</given-names></name><name name-style="western"><surname>Froud</surname><given-names>KJ</given-names></name><name name-style="western"><surname>Henderson</surname><given-names>RC</given-names></name></person-group> (<year>2000</year>) <article-title>Morphological variation and mating compatibility within the mealybugs <italic><tp:taxon-name><tp:taxon-name-part taxon-name-part-type="genus">Pseudococcus</tp:taxon-name-part> <tp:taxon-name-part taxon-name-part-type="species">calceolariae</tp:taxon-name-part></tp:taxon-name></italic> and <italic><tp:taxon-name><tp:taxon-name-part taxon-name-part-type="genus">P.</tp:taxon-name-part> <tp:taxon-name-part taxon-name-part-type="species">similans</tp:taxon-name-part></tp:taxon-name></italic> (<tp:taxon-name><tp:taxon-name-part taxon-name-part-type="order">Hemiptera</tp:taxon-name-part></tp:taxon-name>: <tp:taxon-name><tp:taxon-name-part taxon-name-part-type="family">Pseudococcidae</tp:taxon-name-part></tp:taxon-name>), and a new synonymy.</article-title> <source>Systematic Entomology</source> <volume>25</volume>: <fpage>285</fpage>–<lpage>294</lpage>. <ext-link xlink:type="simple" ext-link-type="doi" xlink:href="10.1046/j.1365-3113.2000.00104.x">https://doi.org/10.1046/j.1365-3113.2000.00104.x</ext-link></mixed-citation></ref><ref id="B5"><mixed-citation xmlns:xlink="http://www.w3.org/1999/xlink" xlink:type="simple">
          <person-group><name name-style="western"><surname>Chatzidimitriou</surname><given-names>E</given-names></name><name name-style="western"><surname>Simonato</surname><given-names>M</given-names></name><name name-style="western"><surname>Watson</surname><given-names>GW</given-names></name><name name-style="western"><surname>Martinez-Sañudo</surname><given-names>I</given-names></name><name name-style="western"><surname>Tanaka</surname><given-names>H</given-names></name><name name-style="western"><surname>Zhao</surname><given-names>J</given-names></name><name name-style="western"><surname>Pellizzari</surname><given-names>G</given-names></name></person-group> (<year>2016</year>) <article-title>Are <italic><tp:taxon-name><tp:taxon-name-part taxon-name-part-type="genus">Phenacoccus</tp:taxon-name-part> <tp:taxon-name-part taxon-name-part-type="species">solani</tp:taxon-name-part></tp:taxon-name></italic> Ferris and <italic><tp:taxon-name><tp:taxon-name-part taxon-name-part-type="genus">P.</tp:taxon-name-part> <tp:taxon-name-part taxon-name-part-type="species">defectus</tp:taxon-name-part></tp:taxon-name></italic> Ferris (<tp:taxon-name><tp:taxon-name-part taxon-name-part-type="order">Hemiptera</tp:taxon-name-part></tp:taxon-name>: <tp:taxon-name><tp:taxon-name-part taxon-name-part-type="above-genus">Coccomorpha</tp:taxon-name-part></tp:taxon-name>) distinct species?</article-title> <source>Zootaxa</source> <volume>4093</volume>: <fpage>539</fpage>–<lpage>551</lpage>. <ext-link xlink:type="simple" ext-link-type="doi" xlink:href="10.11646/zootaxa.4093.4.5">https://doi.org/10.11646/zootaxa.4093.4.5</ext-link></mixed-citation></ref></ref-list></tp:taxon-treatment>
