# Supplementary material for: First records of the genus Pelionella Kaydan, 2015 in East Asia, with description of a new species (Hemiptera, Coccomorpha, Pseudococcidae)
Source: Zookeys. 2018 Feb 19;(738):47–58. doi: 10.3897/zookeys.738.13277 (PMC5904391; doi:10.3897/zookeys.738.13277)
Supplement: XML Treatment for Pelionella osakaensis [file zookeys.738.13277-treatment3.xml]

<!DOCTYPE tp:taxon-treatment
  PUBLIC "-//TaxonX//DTD Taxonomic Treatment Publishing DTD v0 20100105//EN" "tax-treatment-NSO.dtd">
<tp:taxon-treatment xmlns:tp="http://www.plazi.org/taxpub"><tp:treatment-meta><kwd-group><label>Taxon classification</label><kwd><named-content xmlns:xlink="http://www.w3.org/1999/xlink" content-type="kingdom">Animalia</named-content></kwd><kwd><named-content xmlns:xlink="http://www.w3.org/1999/xlink" content-type="order">Hemiptera</named-content></kwd><kwd><named-content xmlns:xlink="http://www.w3.org/1999/xlink" content-type="family">Pseudococcidae</named-content></kwd></kwd-group><mixed-citation publication-type="journal"><person-group><name><surname>Tanaka</surname><given-names>Hirotaka</given-names></name></person-group><article-title>First records of the genus <italic><tp:taxon-name><tp:taxon-name-part taxon-name-part-type="genus" reg="Pelionella">Pelionella</tp:taxon-name-part></tp:taxon-name></italic> Kaydan, 2015 in East Asia, with description of a new species (<tp:taxon-name><tp:taxon-name-part taxon-name-part-type="order">Hemiptera</tp:taxon-name-part></tp:taxon-name>, <tp:taxon-name><tp:taxon-name-part taxon-name-part-type="above-genus">Coccomorpha</tp:taxon-name-part></tp:taxon-name>, <tp:taxon-name><tp:taxon-name-part taxon-name-part-type="family">Pseudococcidae</tp:taxon-name-part></tp:taxon-name>)</article-title><source>Zookeys</source><day>19</day><month>2</month><year>2018</year><volume>2018</volume><issue>738</issue><fpage>47</fpage><lpage>58</lpage><pub-id pub-id-type="doi">10.3897/zookeys.738.13277</pub-id></mixed-citation></tp:treatment-meta><tp:nomenclature><tp:taxon-name>
            <tp:taxon-name-part taxon-name-part-type="genus" reg="Pelionella">Pelionella</tp:taxon-name-part>
            <tp:taxon-name-part taxon-name-part-type="species" reg="osakaensis">osakaensis</tp:taxon-name-part>
            <object-id xmlns:xlink="http://www.w3.org/1999/xlink" content-type="zoobank" xlink:type="simple">http://zoobank.org/F2AB23EA-CD3B-4CB1-938A-DED7C5F714FE</object-id>
          </tp:taxon-name><tp:taxon-status xmlns:xlink="http://www.w3.org/1999/xlink" xlink:type="simple">sp. n.</tp:taxon-status><xref ref-type="fig" rid="F2">Figure 2</xref></tp:nomenclature><!--PageBreak--><!--PageBreak--><tp:treatment-sec sec-type="Holotype" id="SECID0EVHOL"><title>Holotype.</title><p>Adult ♀. Japan, Osaka-pref., Sennan City, Kansai International Airport, 12.X.2014, host plant: <tp:taxon-name><tp:taxon-name-part taxon-name-part-type="genus" reg="Artemisia">Artemisia</tp:taxon-name-part> <tp:taxon-name-part taxon-name-part-type="species" reg="indica">indica</tp:taxon-name-part> <tp:taxon-name-part taxon-name-part-type="infraspecific-rank">var.</tp:taxon-name-part> <tp:taxon-name-part taxon-name-part-type="variety" reg="maximowiczii">maximowiczii</tp:taxon-name-part></tp:taxon-name>, coll. K. Fujimoto. (<named-content xmlns:xlink="http://www.w3.org/1999/xlink" content-type="dwc:institutional_code" xlink:type="simple">NSMT</named-content>-I-Ho 00081).</p></tp:treatment-sec><tp:treatment-sec sec-type="diagnosis" id="SECID0EQXAE"><title>Diagnosis.</title><p>Eighteen pairs of cerarii present on body margin. Several slightly elevated dorsal cerarii also present on dorsal surface. Clusters of multilocular pores with double rings present on dorsum; each cluster contains 1–2 multilocular pores with double rings, 0–1 small oral-collar tubular ducts, 0–2 large oral-collar tubular ducts, and 0–3 minute discoidal pores. Multilocular pores with double rings and clusters of multilocular disc pores with single ring and oral-collar tubular ducts absent on venter. Circulus oval, present on posterior part of third abdominal segment of venter. Translucent pores absent on hind legs.</p></tp:treatment-sec><tp:treatment-sec sec-type="description" id="SECID0EVXAE"><title>Description.</title><p>
            <bold>Slide-mounted specimen.</bold> <italic>Adult female.</italic> Body elongate oval, 1.7 mm long, 0.9 mm wide. Eyes submarginal, each 30–32 μm in diameter. Antenna 9-segmented, 363–387 μm long; apical segment 53–57 μm long, 20–25 μm wide; with two apical setae each 30–38 μm long, and three fleshy setae each 20–30 μm long. Labium <!--PageBreak--><!--PageBreak-->103 μm long, 68 μm wide. Circulus oval, approx. 74 μm wide, situated on posterior part of third abdominal segment. Legs well developed; posterior legs: coxa 82–85 μm long; trochanter + femur 248–250 μm long; tibia + tarsus 275–278 μm long; claw 30–34 μm long. Translucent pores absent. Ratio of lengths of hind tibia + tarsus to trochanter + femur 1.1:1; ratio of lengths of tibia to tarsus 1.4–1.5:1; ratio of length of trochanter + femur to greatest width of femur 3.0:1. Tarsal digitules hair-like, each 20–31μm long. Claw digitules knobbed, each 28 μm long. Claw with well-developed denticle on plantar surface. Anterior ostioles with a total for both lips of 26 to 30 trilocular pores and 2–3 setae; posterior ostioles with a total for both lips of 33–36 trilocular pores and 5–6 setae. Anal ring 85 μm wide, bearing 6 setae, each seta 103–125 μm long.</p><p>
            <italic>Dorsum.</italic> Cerarii on margins slightly prominent but with no sclerotization, numbering 18 pairs; anal lobe cerarii each with 2–3 slender enlarged setae, each 11–21 μm long, and 2–3 spine-like auxiliary setae; other cerarii on margins each with 2–3 slender enlarged setae and several trilocular pores. Several dorsal cerarii present on dorsal surfaces as shown in Figure <xref ref-type="fig" rid="F2">2</xref>, each cerarii with 1–2 relatively small enlarged setae, no auxiliary setae and several triolocular pores; each slightly prominent but with no sclerotization. Setae spine-like, each 5–15 μm long; larger setae each with 1–3 trilocular pores near base, sometimes forming dorsal cerarii. Multilocular pores with double rings, each 5.5–6.2 μm in diameter, in each cluster present singly or in pairs together with 0–1 small oral-collar tubular ducts, 1.8–2.0 μm wide, plus 0–2 large oral-collar tubular ducts, each 2.5–2.8 μm wide, and 0–3 minute discoidal pores, each 1.2–1.8 μm in diameter. Clusters few on head and thorax, and present on abdominal segments as follows: I 4, II 4, III 11, IV 11, V 13, VI 2, VII 3, VIII+IX 0. Trilocular pores, each 3.2–3.8 μm in diameter, scattered throughout. Several small oral-collar ducts, each 1.8–2.0 μm wide, and minute discoidal pores, each 1.2–1.8 μm in diameter, sometimes present outside the clusters.</p><p>
            <italic>Venter.</italic> Setae of two types: (i) hair-like setae, each 14–81 μm long, longest present on medial area of posterior abdominal segments; and (ii) spine-like setae, each 5–10 μm long, present in submarginal areas. Apical setae of anal lobes each 162–169 μm long. Multilocular disc pores, each 5.5–6.5 μm in diameter, present in bands on abdominal segments as follows: IV 4, V 0, VI 28, VII 34, VIII + IX 29. Quinquelocular pores, each 3.5–4.5 μm in diameter, scattered medially on head, thorax, and first four abdominal segments. Trilocular pores, each 2.8–3.2 μm in diameter, scattered throughout. Minute discoidal pores, each 1.0–1.2 μm in diameter, few in number. Oral-collar tubular ducts of 1size, each 1.9–2.1 μm wide, mostly present in bands across posterior abdominal segments and on medial areas of thoracic segments; a few ducts present in submarginal areas.</p><fig id="F2" position="float" orientation="portrait"><label>Figure 2.</label><caption><p>
                <italic><tp:taxon-name><tp:taxon-name-part taxon-name-part-type="genus" reg="Pelionella">Pelionella</tp:taxon-name-part> <tp:taxon-name-part taxon-name-part-type="species" reg="osakaensis">osakaensis</tp:taxon-name-part></tp:taxon-name></italic> sp. n. adult female (holotype). <bold>ALC</bold>, anal lobe cerarius <bold>ANT</bold> antenna <bold>DC</bold> dorsal cluster <bold>DS</bold> dorsal setae <bold>LG</bold> leg <bold>MP</bold> multilocular pore <bold>OCD</bold> oral-collar tubular ducts <bold>QP</bold> quinquelocular pore <bold>PC</bold> Penultimate cerarius <bold>TP</bold> trilocular pore. Scale bars: 200 µm (<bold>ANT, LG</bold>); 50 µm (<bold>ALC, PC</bold>); 10 µm for the others.</p></caption><graphic xmlns:xlink="http://www.w3.org/1999/xlink" xlink:href="zookeys-738-047-g002.jpg" position="float" orientation="portrait" xlink:type="simple" id="oo_186710.jpg"/></fig></tp:treatment-sec><tp:treatment-sec sec-type="etymology" id="SECID0E5ZAE"><title>Etymology.</title><p>The species is named after the prefecture in Japan where it was collected.</p></tp:treatment-sec><tp:treatment-sec sec-type="discussion" id="SECID0ED1AE"><title>Discussion.</title><p>
            <italic><tp:taxon-name><tp:taxon-name-part taxon-name-part-type="genus" reg="Pelionella">Pelionella</tp:taxon-name-part> <tp:taxon-name-part taxon-name-part-type="species" reg="osakaensis">osakaensis</tp:taxon-name-part></tp:taxon-name></italic> sp. n. is quite similar to <italic><tp:taxon-name><tp:taxon-name-part taxon-name-part-type="genus" reg="Pelionella">P.</tp:taxon-name-part> <tp:taxon-name-part taxon-name-part-type="species" reg="grassiana">grassiana</tp:taxon-name-part></tp:taxon-name></italic> (Goux, 1989) and <italic><tp:taxon-name><tp:taxon-name-part taxon-name-part-type="genus" reg="Pelionella">P.</tp:taxon-name-part> <tp:taxon-name-part taxon-name-part-type="species" reg="proeminens">proeminens</tp:taxon-name-part></tp:taxon-name></italic> (Goux, 1990) in having clusters containing one or two multilocular pores with double rings on dorsum and more than 16 pairs of cerarii. However, <italic><tp:taxon-name><tp:taxon-name-part taxon-name-part-type="genus" reg="Pelionella">P.</tp:taxon-name-part> <tp:taxon-name-part taxon-name-part-type="species" reg="osakaensis">osakaensis</tp:taxon-name-part></tp:taxon-name></italic> differs from the latter species in having a circulus on the posterior part of the third abdominal segment, several slight elevated dorsal cerarii, and in lacking translucent pores on hind legs. Although the presence or absence of a circulus can be variable within a mealybug spe<!--PageBreak-->cies, it may be a useful, readily observable diagnostic character for <italic><tp:taxon-name><tp:taxon-name-part taxon-name-part-type="genus" reg="Pelionella">P.</tp:taxon-name-part> <tp:taxon-name-part taxon-name-part-type="species" reg="osakaensis">osakaensis</tp:taxon-name-part></tp:taxon-name></italic> given the current status of classification of <italic><tp:taxon-name><tp:taxon-name-part taxon-name-part-type="genus" reg="Pelionella">Pelionella</tp:taxon-name-part></tp:taxon-name></italic> species. <italic><tp:taxon-name><tp:taxon-name-part taxon-name-part-type="genus" reg="Pelionella">Pelionella</tp:taxon-name-part> <tp:taxon-name-part taxon-name-part-type="species" reg="osakaensis">osakaensis</tp:taxon-name-part></tp:taxon-name></italic> is also similar to <italic><tp:taxon-name><tp:taxon-name-part taxon-name-part-type="genus" reg="Pelionella">P.</tp:taxon-name-part> <tp:taxon-name-part taxon-name-part-type="species" reg="stellarocheae">stellarocheae</tp:taxon-name-part></tp:taxon-name></italic> (Goux, 1990) in lacking translucent pores on hind legs and in having smaller number of multilocular pores with double rings in each cluster on dorsum; however, it clearly differs from <italic><tp:taxon-name><tp:taxon-name-part taxon-name-part-type="genus" reg="Pelionella">P.</tp:taxon-name-part> <tp:taxon-name-part taxon-name-part-type="species" reg="stellarocheae">stellarocheae</tp:taxon-name-part></tp:taxon-name></italic> in having 18 pairs of cerarii plus dorsal cerarii. The presence of dorsal cerarii is one of the important features of <italic><tp:taxon-name><tp:taxon-name-part taxon-name-part-type="genus" reg="Pelionella">P.</tp:taxon-name-part> <tp:taxon-name-part taxon-name-part-type="species" reg="osakaensis">osakaensis</tp:taxon-name-part></tp:taxon-name></italic>, although it may appear to conflict with the generic definition of <italic><tp:taxon-name><tp:taxon-name-part taxon-name-part-type="genus" reg="Pelionella">Pelionella</tp:taxon-name-part></tp:taxon-name></italic> proposed by <xref ref-type="bibr" rid="B13">Kaydan (2015)</xref>. Here the importance of the presence of multilocular pores with double rings in the clusters is emphasized, so the new species is considered to belong to the genus <italic><tp:taxon-name><tp:taxon-name-part taxon-name-part-type="genus" reg="Pelionella">Pelionella</tp:taxon-name-part></tp:taxon-name></italic>. Further research into the generic definition of the genus <italic><tp:taxon-name><tp:taxon-name-part taxon-name-part-type="genus" reg="Pelionella">Pelionella</tp:taxon-name-part></tp:taxon-name></italic> is still much needed.</p><p>
            <italic><tp:taxon-name><tp:taxon-name-part taxon-name-part-type="genus" reg="Pelionella">Pelionella</tp:taxon-name-part> <tp:taxon-name-part taxon-name-part-type="species" reg="osakaensis">osakaensis</tp:taxon-name-part></tp:taxon-name></italic> has only been collected from the site of Kansai International Airport, one of the largest airports in Japan, so it is possible that it is not endemic. A more detailed distributional study of the species and the current population level and distribution of the species at the airport may be important in relation to plant-quarantine measures.</p><sec sec-type="Key to species of the genus Pelionella based on adult female morphology (adopted and partially modified from Kaydan 2015)" id="SECID0E25AE"><title>Key to species of the genus <italic><tp:taxon-name><tp:taxon-name-part taxon-name-part-type="genus" reg="Pelionella">Pelionella</tp:taxon-name-part></tp:taxon-name></italic> based on adult female morphology (adopted and partially modified from <xref ref-type="bibr" rid="B13">Kaydan 2015</xref>)</title><table-wrap content-type="key" position="anchor" orientation="portrait"><table id="TID0EOOAC" rules="all"><tbody><tr><td rowspan="1" colspan="1">1</td><td rowspan="1" colspan="1">Clusters on dorsum each with only 1 size of oral-collar tubular duct; multilocular pores with double rings around cluster without larger oral-collar tubular ducts</td><td rowspan="1" colspan="1">
                      <bold>2</bold>
                    </td></tr><tr><td rowspan="1" colspan="1">–</td><td rowspan="1" colspan="1">Clusters on dorsum each with 2 sizes of oral-collar tubular ducts, with smaller ducts in center of each cluster and larger ducts and multilocular pores with double rings around cluster (very rarely multilocular pores with double rings few on dorsum but ducts still in clusters, i.e., <italic><tp:taxon-name><tp:taxon-name-part taxon-name-part-type="genus" reg="Pelionella">P.</tp:taxon-name-part> <tp:taxon-name-part taxon-name-part-type="species" reg="glandulifer">glandulifer</tp:taxon-name-part></tp:taxon-name></italic> (Borchsenius) and <italic><tp:taxon-name><tp:taxon-name-part taxon-name-part-type="genus" reg="Pelionella">P.</tp:taxon-name-part> <tp:taxon-name-part taxon-name-part-type="species" reg="tritubulata">tritubulata</tp:taxon-name-part></tp:taxon-name></italic> (Kiritchenko)</td><td rowspan="1" colspan="1">
                      <bold>3</bold>
                    </td></tr><tr><td rowspan="1" colspan="1">2</td><td rowspan="1" colspan="1">With 3–6 (generally fewer than 5) multilocular pores with double rings in each cluster on thorax and head; each anal lobe cerarius with 4 enlarged cerarian setae</td><td rowspan="1" colspan="1">
                      <bold><italic><tp:taxon-name><tp:taxon-name-part taxon-name-part-type="genus" reg="Pelionella">P.</tp:taxon-name-part> <tp:taxon-name-part taxon-name-part-type="species" reg="balteata">balteata</tp:taxon-name-part></tp:taxon-name></italic> (Green, 1928)</bold>
                    </td></tr><tr><td rowspan="1" colspan="1">–</td><td rowspan="1" colspan="1">With 4–8 (generally more than 5) multilocular pores with double rings in each cluster on thorax and head; each anal lobe cerarius with only 2 enlarged setae and 2 smaller auxiliary setae</td><td rowspan="1" colspan="1">
                      <bold><italic><tp:taxon-name><tp:taxon-name-part taxon-name-part-type="genus" reg="Pelionella">P.</tp:taxon-name-part> <tp:taxon-name-part taxon-name-part-type="species" reg="cycliger">cycliger</tp:taxon-name-part></tp:taxon-name></italic> (Leonardi, 1908)</bold>
                    </td></tr><tr><td rowspan="1" colspan="1">3</td><td rowspan="1" colspan="1">Circulus present</td><td rowspan="1" colspan="1">
                      <bold>4</bold>
                    </td></tr><tr><td rowspan="1" colspan="1">–</td><td rowspan="1" colspan="1">Circulus absent</td><td rowspan="1" colspan="1">
                      <bold>10</bold>
                    </td></tr><tr><td rowspan="1" colspan="1">4</td><td rowspan="1" colspan="1">Quinquelocular pores numerous on venter; marginal cerarii numbering 13–18 pairs</td><td rowspan="1" colspan="1">
                      <bold>5</bold>
                    </td></tr><tr><td rowspan="1" colspan="1">–</td><td rowspan="1" colspan="1">Quinquelocular pores absent or, if a few present, mainly around mouthparts; fewer than 8 pairs marginal cerarii</td><td rowspan="1" colspan="1">
                      <bold>9</bold>
                    </td></tr><tr><td rowspan="1" colspan="1">5</td><td rowspan="1" colspan="1">Each dorsal cluster with 0–4 multilocular pores with double rings and 0–3 large oral-collar tubular ducts</td><td rowspan="1" colspan="1">
                      <bold>6</bold>
                    </td></tr><tr><td rowspan="1" colspan="1">–</td><td rowspan="1" colspan="1">Each dorsal cluster with 2–16 multilocular pores with double rings, and 2–13 large oral-collar tubular ducts</td><td rowspan="1" colspan="1">
                      <bold>7</bold>
                    </td></tr><!--PageBreak--><tr><td rowspan="1" colspan="1">6</td><td rowspan="1" colspan="1">Clusters on dorsum few (3–5 in total); each cluster normally without multilocular pores with double rings but with 1–3 large oral-collar tubular ducts around a central smaller duct</td><td rowspan="1" colspan="1">
                      <bold><italic><tp:taxon-name><tp:taxon-name-part taxon-name-part-type="genus" reg="Pelionella">P.</tp:taxon-name-part> <tp:taxon-name-part taxon-name-part-type="species" reg="tritubulata">tritubulata</tp:taxon-name-part></tp:taxon-name></italic> (Kiritchenko, 1940)</bold>
                    </td></tr><tr><td rowspan="1" colspan="1">–</td><td rowspan="1" colspan="1">Clusters abundant throughout dorsum, each cluster with 1–3 multilocular pores with double ring, 0–3 large oral-collar tubular ducts and 0–1 small oral-collar tubular duct</td><td rowspan="1" colspan="1">
                      <bold>8</bold>
                    </td></tr><tr><td rowspan="1" colspan="1">7</td><td rowspan="1" colspan="1">Each cluster with 5–16 (usually 8–10) multilocular pores with double rings, 5–13 large oral-collar tubular ducts, and 7–9 minute discoidal pores; quinquelocular pores extremely sparse on venter</td><td rowspan="1" colspan="1">
                      <bold><italic><tp:taxon-name><tp:taxon-name-part taxon-name-part-type="genus" reg="Pelionella">P.</tp:taxon-name-part> <tp:taxon-name-part taxon-name-part-type="species" reg="multipora">multipora</tp:taxon-name-part></tp:taxon-name></italic> Kaydan, 2015</bold>
                    </td></tr><tr><td rowspan="1" colspan="1">–</td><td rowspan="1" colspan="1">Each cluster with 1–7 (usually 2–4) multilocular pores with double rings, 1–5 large oral-collar tubular ducts, and 1–4 minute discoidal pores; quinquelocular pores common on venter</td><td rowspan="1" colspan="1">
                      <bold><italic><tp:taxon-name><tp:taxon-name-part taxon-name-part-type="genus" reg="Pelionella">P.</tp:taxon-name-part> <tp:taxon-name-part taxon-name-part-type="species" reg="manifecta">manifecta</tp:taxon-name-part></tp:taxon-name></italic> (Borchsenius, 1949)</bold>
                    </td></tr><tr><td rowspan="1" colspan="1">8</td><td rowspan="1" colspan="1">Dorsal cerarii absent. Cerarii numbering 13 pairs</td><td rowspan="1" colspan="1">
                      <bold><italic><tp:taxon-name><tp:taxon-name-part taxon-name-part-type="genus" reg="Pelionella">P.</tp:taxon-name-part> <tp:taxon-name-part taxon-name-part-type="species" reg="stellarocheae">stellarocheae</tp:taxon-name-part></tp:taxon-name></italic> (Goux, 1990)</bold>
                    </td></tr><tr><td rowspan="1" colspan="1">–</td><td rowspan="1" colspan="1">Dorsal cerarii present. Cerarii numbering 18 pairs</td><td rowspan="1" colspan="1">
                      <bold><italic><tp:taxon-name><tp:taxon-name-part taxon-name-part-type="genus" reg="Pelionella">P.</tp:taxon-name-part> <tp:taxon-name-part taxon-name-part-type="species" reg="osakaensis">osakaensis</tp:taxon-name-part></tp:taxon-name></italic> sp. n.</bold>
                    </td></tr><tr><td rowspan="1" colspan="1">9</td><td rowspan="1" colspan="1">Multilocular pores with double rings on dorsum generally absent; if present, very few, restricted to posterior abdominal segments; each cluster with 0 or 2 (usually 0) multilocular pores with double rings, 1–4 large oral-collar tubular ducts, and 2–4 minute discoidal pores</td><td rowspan="1" colspan="1">
                      <bold><italic><tp:taxon-name><tp:taxon-name-part taxon-name-part-type="genus" reg="Pelionella">P.</tp:taxon-name-part> <tp:taxon-name-part taxon-name-part-type="species" reg="glandulifer">glandulifer</tp:taxon-name-part></tp:taxon-name></italic> (Borchsenius, 1949)</bold>
                    </td></tr><tr><td rowspan="1" colspan="1">–</td><td rowspan="1" colspan="1">Multilocular pores with double rings present in clusters on dorsum, each cluster with 2–5 (usually 3) multilocular disc pores, 2–5 large oral-collar tubular ducts, and 2–4 minute discoidal pores</td><td rowspan="1" colspan="1">
                      <bold><italic><tp:taxon-name><tp:taxon-name-part taxon-name-part-type="genus" reg="Pelionella">P.</tp:taxon-name-part> <tp:taxon-name-part taxon-name-part-type="species" reg="kansui">kansui</tp:taxon-name-part></tp:taxon-name></italic> Kaydan, 2015</bold>
                    </td></tr><tr><td rowspan="1" colspan="1">10</td><td rowspan="1" colspan="1">Marginal cerarii numbering 14–18 pairs; multilocular disc pores restricted to abdominal segments VI–VIII</td><td rowspan="1" colspan="1">
                      <bold>11</bold>
                    </td></tr><tr><td rowspan="1" colspan="1">–</td><td rowspan="1" colspan="1">Marginal cerarii numbering fewer than 4 pairs; multilocular disc pores present on abdominal segments IV–VIII</td><td rowspan="1" colspan="1">
                      <bold><italic><tp:taxon-name><tp:taxon-name-part taxon-name-part-type="genus" reg="Pelionella">P.</tp:taxon-name-part> <tp:taxon-name-part taxon-name-part-type="species" reg="sablia">sablia</tp:taxon-name-part></tp:taxon-name></italic> (Goux, 1989)</bold>
                    </td></tr><tr><td rowspan="1" colspan="1">11</td><td rowspan="1" colspan="1">Clusters on dorsum common and in distinct rows on each segment; femur without translucent pores</td><td rowspan="1" colspan="1">
                      <bold><italic><tp:taxon-name><tp:taxon-name-part taxon-name-part-type="genus" reg="Pelionella">P.</tp:taxon-name-part> <tp:taxon-name-part taxon-name-part-type="species" reg="grassiana">grassiana</tp:taxon-name-part></tp:taxon-name></italic> (Goux, 1989)</bold>
                    </td></tr><tr><td rowspan="1" colspan="1">–</td><td rowspan="1" colspan="1">Clusters on dorsum sparsely distributed on each segment, not forming distinct rows; femur with translucent pores</td><td rowspan="1" colspan="1">
                      <bold><italic><tp:taxon-name><tp:taxon-name-part taxon-name-part-type="genus" reg="Pelionella">P.</tp:taxon-name-part> <tp:taxon-name-part taxon-name-part-type="species" reg="proeminens">proeminens</tp:taxon-name-part></tp:taxon-name></italic> (Goux, 1989)</bold>
                    </td></tr></tbody></table></table-wrap></sec></tp:treatment-sec><ref-list><ref id="B13"><mixed-citation xmlns:xlink="http://www.w3.org/1999/xlink" xlink:type="simple">
          <person-group><name name-style="western"><surname>Kaydan</surname><given-names>MB</given-names></name></person-group> (<year>2015</year>) <article-title>A systematic study of <italic><tp:taxon-name><tp:taxon-name-part taxon-name-part-type="genus">Peliococcus</tp:taxon-name-part></tp:taxon-name></italic> Borchsenius (<tp:taxon-name><tp:taxon-name-part taxon-name-part-type="order">Hemiptera</tp:taxon-name-part></tp:taxon-name>: <tp:taxon-name><tp:taxon-name-part taxon-name-part-type="superfamily">Coccoidea</tp:taxon-name-part></tp:taxon-name>: <tp:taxon-name><tp:taxon-name-part taxon-name-part-type="family">Pseudococcidae</tp:taxon-name-part></tp:taxon-name>), with descriptions of a new Palaearctic genus and four new species from Turkey.</article-title> <source>Zootaxa</source> <volume>3920</volume>(<issue>2</issue>): <fpage>201</fpage>–<lpage>248</lpage>. <ext-link xlink:type="simple" ext-link-type="doi" xlink:href="10.11646/zootaxa.3920.2.1">https://doi.org/10.11646/zootaxa.3920.2.1</ext-link></mixed-citation></ref></ref-list></tp:taxon-treatment>
